# Supplementary material for: Sublobar Resection Versus Lobectomy for Small (≤3 cm) NSCLC with Visceral Pleural Invasion: A Propensity-Score-Matched Survival Analysis from a Nationwide Cohort
Source: Cancers (Basel). 2025 Jun 14;17(12):1990. doi: 10.3390/cancers17121990 (PMC12191045; doi:10.3390/cancers17121990)
Supplement: Supplementary file 1 [file cancers-17-01990-s001.zip]

Archive with 2 entries (2 files):
- Supplementary S1.png
- Supplementary S2.png
